# Supplementary material for: Reporting two novel Kluyvera species, Kluyvera huaxiensis and Kluyvera chengduensis, isolated from human sputa
Source: Front Microbiol. 2026 Jan 5;16:1683098. doi: 10.3389/fmicb.2025.1683098 (PMC12812546; doi:10.3389/fmicb.2025.1683098)
Supplement: Supplementary file 2 [file Data_Sheet_1.XLSX]

## Sheet: Sheet1
Enterobacteriaceae species	Infraspecific name	Assembly accession no.		Kluyvera species	Assembly accession no.
Plesiomonas shigelloides	ATCC 14029	GCA_900087055		Kluyvera ascorbata	GCA_032972385
Symbiopectobacterium purcellii	CECT 30436	GCA_019797845		Kluyvera ascorbata	GCA_027884665
Edaphovirga cremea	DSM 105170	GCA_003332275		Kluyvera ascorbata	GCA_027802175
Mangrovibacter yixingensis	KCTC 42181	GCA_020523985		Kluyvera ascorbata	SRR12761538
Mangrovibacter plantisponsor	DSM 19579	GCA_003182475		Kluyvera ascorbata	GCA_042138575
Mangrovibacter phragmitis	MP23	GCA_001655675		Kluyvera ascorbata	GCA_032633485
Jejubacter calystegiae	KCTC 72234	GCA_005671395		Kluyvera ascorbata	GCA_027802275
Tenebrionibacter intestinalis	BIT-L3	GCA_016632365		Kluyvera ascorbata	GCA_027802055
Apirhabdus apintestini	DSM 116385	GCA_033977085		Kluyvera ascorbata	GCA_032988875
Entomohabitans teleogrylli	DSM 28222	GCA_001484765		Kluyvera ascorbata	GCA_025034155
Shimwellia pseudoproteus	521	GCA_016415625		Kluyvera ascorbata	GCA_032993645
Shimwellia blattae	DSM 4481	GCA_000262305		Kluyvera ascorbata	GCA_032306475
Cedecea davisae	DSM 4568	GCA_000412335		Kluyvera ascorbata	ERR1950701
Cedecea lapagei	NCTC11466	GCA_900635955		Kluyvera ascorbata	SRR31950812
Cedecea neteri	NBRC 105707	GCA_001571265		Kluyvera ascorbata	SRR31950772
Dryocola clanedunensis	CCUG 76181	GCA_025215155		Kluyvera ascorbata	GCA_027802255
Cedecea sulfonylureivorans	GDMCC 1.2363	GCA_016756775		Kluyvera ascorbata	GCA_027802215
Dryocola boscaweniae	CCUG 76177	GCA_025215095		Kluyvera ascorbata	GCA_000735365
Cedecea colo	ZA 0188	GCA_011808225		Kluyvera ascorbata	GCA_003789135
Buttiauxella warmboldiae	CCUG 35512	GCA_003818135		Kluyvera ascorbata	GCA_027802195
Buttiauxella izardii	CCUG 35510	GCA_003601925		Kluyvera ascorbata	GCA_041201105
Buttiauxella agrestis	ATCC 33320	GCA_900446255		Kluyvera ascorbata	GCA_027802235
Buttiauxella selenatireducens	GDMCC 1.3636	GCA_031432975		Kluyvera ascorbata	GCA_027802015
Buttiauxella ferragutiae	ATCC 51602	GCA_001654915		Kluyvera ascorbata	GCA_047779315
Buttiauxella brennerae	ATCC 51605	GCA_001654925		Kluyvera ascorbata	GCA_032990455
Buttiauxella gaviniae	ATCC 51604	GCA_001654835		Kluyvera ascorbata	GCA_047779455
Buttiauxella noackiae	ATCC 51607	GCA_001654865		Kluyvera ascorbata	GCA_047779465
Buttiauxella massiliensis	DSM 110695	GCA_902500225		Kluyvera ascorbata	GCA_047779505
Atlantibacter hermannii	NBRC 105704	GCA_016027855		Kluyvera ascorbata	GCA_047779405
Atlantibacter subterraneus	ATCC BAA-836	GCA_027853245		Kluyvera ascorbata	GCA_035787165
Franconibacter pulveris	DSM 19144	GCA_000621185		Kluyvera ascorbata	GCA_043305695
Franconibacter helveticus	LMG 23732	GCA_000463115		Kluyvera ascorbata	GCA_047779685
Cronobacter condimenti	LMG 26250	GCA_001277255		Kluyvera ascorbata	GCA_034365885
Cronobacter muytjensii	ATCC 51329	GCA_001277195		Kluyvera ascorbata	GCA_964209525
Cronobacter dublinensis	LMG 23823	GCA_001277235		Kluyvera ascorbata	GCA_020872295
Cronobacter universalis	NCTC 9529	GCA_900447325		Kluyvera ascorbata	GCA_016088045
Cronobacter turicensis	z3032	GCA_000027065		Kluyvera ascorbata	GCA_043298825
Cronobacter sakazakii	ATCC 29544	GCA_000982825		Kluyvera ascorbata	GCA_027681865
Cronobacter malonaticus	LMG 23826	GCA_001277215		Kluyvera ascorbata	GCA_964244385
Siccibacter turicensis	LMG 23730	GCA_000463155		Kluyvera ascorbata	GCA_964248835
Siccibacter colletis	1383	GCA_000696575		Kluyvera ascorbata	GCA_043674505
Pseudescherichia vulneris	NBRC 102420	GCA_900450975		Kluyvera ascorbata	GCA_036487485
Phytobacter massiliensis	CSUR P161	GCA_000321045		Kluyvera ascorbata	GCA_015099135
Phytobacter ursingii	ATCC 27989	GCA_901456055		Kluyvera ascorbata	GCA_036487465
Phytobacter palmae	S29	GCA_900112785		Kluyvera ascorbata	GCA_900452265
Phytobacter diazotrophicus	CGMCC 1.5339	GCA_004346725		Kluyvera ascorbata	GCA_023195735
Kosakonia oryzendophytica	REICA 082	GCA_900094925		Kluyvera chengduensis	DRR294025
Kosakonia radicincitans	DSM 16656	GCA_000280495		Kluyvera chengduensis	GCA_044197065
Kosakonia oryzae	Ola 51	GCA_001658025		Kluyvera chengduensis	142359R1
Kosakonia oryziphila	REICA 142	GCA_900094795		Kluyvera cryocrescens	GCA_050908785
Kosakonia arachidis	Ah-143	GCA_900116535		Kluyvera cryocrescens	GCA_009765145
Kosakonia calanthes	CCTCC AB 2023082	GCA_038449125		Kluyvera cryocrescens	GCA_047779365
Kosakonia cowanii	888-76	GCA_001975225		Kluyvera cryocrescens	GCA_032173255
Kosakonia quasisacchari	WCHKQ120001	GCA_004331415		Kluyvera cryocrescens	SRR18370000
Kosakonia sacchari	SP1	GCA_000300455		Kluyvera cryocrescens	SRR18370006
Kosakonia pseudosacchari	JM-387	GCA_900184035		Kluyvera cryocrescens	DRR015590
Pseudenterobacter timonensis	mt20	GCA_900021175		Kluyvera cryocrescens	GCA_045529915
Leclercia pneumoniae	DSM 112336	GCA_018987305		Kluyvera cryocrescens	GCA_001571285
Silvania hatchlandensis	H 19S6	GCA_025564065		Kluyvera cryocrescens	GCA_047779585
Silvania confinis	CCUG 76175	GCA_025564085		Kluyvera cryocrescens	GCA_034706675
Leclercia adecarboxylata	ATCC 23216	GCA_020097395		Kluyvera cryocrescens	GCA_035787875
Leclercia tamurae	CCUG 76176	GCA_025566055		Kluyvera cryocrescens	GCA_900452275
Leclercia barmai	EMC7	GCA_019913755		Kluyvera cryocrescens	GCA_042986375
Huaxiibacter chinensis	GDMCC 1.2980	GCA_022171985		Kluyvera cryocrescens	GCA_035793415
Lelliottia nimipressuralis	CICC 24156	GCA_004115925		Kluyvera cryocrescens	GCA_035793035
Lelliottia wanjuensis	DSM 115585	GCA_030238345		Kluyvera cryocrescens	GCA_027802125
Lelliottia jeotgali	PFL01	GCA_002271215		Kluyvera cryocrescens	GCA_015892965
Lelliottia amnigena	NCTC12124	GCA_019047465		Kluyvera cryocrescens	GCA_032973445
Enterobacter soli	ATCC BAA-2102	GCA_900185935		Kluyvera cryocrescens	GCA_027802115
Enterobacter quasimori	GDMCC 1735	GCA_003964905		Kluyvera cryocrescens	GCA_026241935
Enterobacter mori	LMG 25706	GCA_000211415		Kluyvera cryocrescens	SRR18370008
Enterobacter wuhouensis	GDMCC 1569	GCA_004331265		Kluyvera cryocrescens	GCA_047779615
Enterobacter huaxiensis	WCHEHu090008	GCA_003594935		Kluyvera cryocrescens	GCA_047779575
Enterobacter oligotrophicus	CCA6	GCA_009176645		Kluyvera cryocrescens	GCA_047779645
Enterobacter cancerogenus	ATCC 33241	GCA_019047785		Kluyvera cryocrescens	GCA_047779555
Enterobacter pasteurii	A-8	GCA_028890245		Kluyvera cryocrescens	GCA_033426945
Enterobacter quasihormaechei	GDMCC 1568	GCA_004331385		Kluyvera genomosp. 1	GCA_001266615
Enterobacter hormaechei	ATCC 49162	GCA_019048245		Kluyvera genomosp. 2	ERR10321764
Enterobacter intestinihominis	CLA-AC-H004	GCA_040096145		Kluyvera genomosp. 2	GCA_015929705
Enterobacter hoffmannii	DSM 14563	GCA_001729745		Kluyvera genomosp. 2	GCA_015930025
Enterobacter xiangfangensis	LMG27195	GCA_001729785		Kluyvera genomosp. 2	GCA_902387575
Enterobacter ludwigii	EN-119	GCA_000818595		Kluyvera genomosp. 2	DRR199328
Enterobacter dissolvens	ATCC 23373	GCA_009660455		Kluyvera genomosp. 2	GCA_051660085
Enterobacter cloacae	ATCC 13047	GCA_000755525		Kluyvera genomosp. 2	GCA_015930325
Enterobacter adelaidei	ECC3473	GCA_041937165		Kluyvera genomosp. 2	GCA_015929625
Enterobacter kobei	DSM 13645	GCA_001729765		Kluyvera genomosp. 2	GCA_036759865
Enterobacter chuandaensis	090028	GCA_003594915		Kluyvera genomosp. 2	DRR199490
Enterobacter nematophilus	E-TC7	GCA_026344075		Kluyvera genomosp. 2	GCA_003023805
Enterobacter bugandensis	EB-247	GCA_019046905		Kluyvera genomosp. 2	DRR199492
Enterobacter sichuanensis	WCHECL1597	GCA_025002605		Kluyvera genomosp. 2	GCA_965195765
Enterobacter chinensis	170198	GCA_034008295		Kluyvera genomosp. 2	DRR199333
Enterobacter rongchengensis	170250	GCA_034008275		Kluyvera genomosp. 2	SRR31134600
Enterobacter chengduensis	WCHECh050004	GCA_001984825		Kluyvera genomosp. 2	GCA_045490045
Enterobacter vonholyi	DSM 110788	GCA_008364555		Kluyvera genomosp. 3	SRR33827193
Enterobacter roggenkampii	DSM 16690	GCA_019047025		Kluyvera genomosp. 3	ERR3712946
Enterobacter quasiroggenkampii	GDMCC 1742	GCA_001039365		Kluyvera genomosp. 3	GCA_028069715
Enterobacter pseudoroggenkampii	155092	GCA_026420145		Kluyvera genomosp. 3	GCA_044977325
Enterobacter dykesii	DSM 111347	GCA_008364625		Kluyvera genomosp. 3	GCA_030896965
Enterobacter asburiae	ATCC 35953	GCA_016027695		Kluyvera genomosp. 3	GCA_025979265
Superficieibacter electus	BP-1	GCA_002915575		Kluyvera genomosp. 3	GCA_019930565
Intestinirhabdus alba	BIT-B35	GCA_009711095		Kluyvera genomosp. 3	GCA_011765685
Escherichia fergusonii	ATCC 35469T	GCA_020097475		Kluyvera genomosp. 3	GCA_023314415
Escherichia coli	ATCC 11775	GCA_000690815		Kluyvera genomosp. 4	ERR2221354
Escherichia albertii	Albert 19982	GCA_022833075		Kluyvera genomosp. 4	GCA_044745165
Escherichia whittamii	DSM 112323	GCA_014836715		Kluyvera genomosp. 4	ERR2221162
Escherichia ruysiae	NCCB 100732	GCA_902498915		Kluyvera georgiana	SRR21962111
Escherichia marmotae	HT073016	GCA_002900365		Kluyvera georgiana	SRR24127650
Citrobacter sedlakii	NBRC 105722	GCA_000759835		Kluyvera georgiana	SRR20994799
Citrobacter rodentium	NBRC 105723	GCA_021278985		Kluyvera georgiana	SRR31659268
Citrobacter amalonaticus	NCTC10805	GCA_020099335		Kluyvera georgiana	DRR015592
Citrobacter telavivensis	6105	GCA_009363175		Kluyvera georgiana	GCA_027802155
Citrobacter farmeri	DSM 17655	GCA_019048065		Kluyvera georgiana	GCA_028069785
Salmonella enterica	LT2	GCA_016028495		Kluyvera georgiana	GCA_045182345
Salmonella bongori	NCTC 12419	GCA_000252995		Kluyvera georgiana	GCA_045182425
Citrobacter koseri	ATCC 27028	ERR688920		Kluyvera georgiana	GCA_001654985
Citrobacter enshiensis	GDMCC 1.3637	GCA_029338175		Kluyvera georgiana	GCA_032973075
Citrobacter murliniae	CIP 104556	ERR664250		Kluyvera georgiana	GCA_045490495
Citrobacter tructae	JCM 33612	GCA_004684345		Kluyvera georgiana	GCA_001682915
Citrobacter gillenii	CIP 106783	ERR664249		Kluyvera georgiana	GCA_051659965
Citrobacter youngae	NCTC13709	GCA_900638065		Kluyvera georgiana	GCA_050990895
Citrobacter pasteurii	CIP 553	GCA_019047765		Kluyvera huaxiensis	GCA_045168965
Citrobacter meridianamericanus	BR 102	GCA_024023655		Kluyvera huaxiensis	GCA_021440345
Citrobacter portucalensis	A60	GCA_002042885		Kluyvera huaxiensis	GCA_023203435
Citrobacter freundii	MTCC 1658	GCA_011064845		Kluyvera huaxiensis	SRR31950711
Citrobacter werkmanii	NBRC 105721	GCA_020341495		Kluyvera genomosp. 5	SRR13099670
Citrobacter cronae	CCUG 73860	GCA_008802955		Kluyvera huaxiensis	SRR12667815
Citrobacter braakii	ATCC 51113	GCA_019048805		Kluyvera huaxiensis	SRR31950836
Citrobacter europaeus	97/99	GCA_900079995		Kluyvera huaxiensis	GCA_040149365
Citrobacter arsenatis	LY 1	GCA_004353845		Kluyvera huaxiensis	GCA_047779675
Yokenella regensburgei	NCTC11966	GCA_900460805		Kluyvera huaxiensis	GCA_047779445
Trabulsiella odontotermitis	BCRC 17577	GCA_030053895		Kluyvera huaxiensis	142053R1
Trabulsiella guamensis	ATCC 49490	GCA_000734965		Kluyvera intermedia	GCA_047779655
Pluralibacter lignolyticus	SCF1	GCA_000164865		Kluyvera intermedia	GCA_900635475
Pluralibacter pyrinus	ATCC 49851	SRR6219938		Kluyvera intermedia	DRR015588
Pluralibacter gergoviae	NBRC 105706	GCA_001598855		Kluyvera intermedia	ERR885451
Scandinavium lactucae	DSM 117134	GCA_033843265		Kluyvera intermedia	SRR31179973
Scandinavium goeteborgense	CCUG 66741	GCA_003935895		Kluyvera intermedia	SRR31179974
Scandinavium tedordense	CCUG 76188	GCA_024764965		Kluyvera intermedia	SRR31179975
Scandinavium manionii	CCUG 76183	GCA_024764775		Kluyvera intermedia	DRR015713
Scandinavium hiltneri	CCUG 76179	GCA_024764835		Kluyvera intermedia	SRR29500008
Pseudocitrobacter cyperus	CCASU-2024-73	GCA_039889165		Kluyvera intermedia	GCA_043103705
Pseudocitrobacter faecalis	DSM 27453	GCA_014653055		Kluyvera intermedia	GCA_001598315
Pseudocitrobacter vendiensis	CPO20170097	GCA_943590815		Kluyvera intermedia	GCA_049206585
Pseudocitrobacter corydidari	CCM 9160	GCA_021172065		Kluyvera intermedia	GCA_041359195
Kluyvera intermedia	NCTC12125	GCA_900635475		Kluyvera intermedia	GCA_049199665
Kluyvera huaxiensis	142053	GCA_040149365		Kluyvera intermedia	GCA_041359015
Kluyvera cryocrescens	NBRC 102467	GCA_001571285		Kluyvera intermedia	GCA_050271895
Kluyvera georgiana	ATCC 51603	GCA_001654985		Kluyvera intermedia	GCA_043359535
Kluyvera sichuanensis	GDMCC 1872	GCA_014218705		Kluyvera intermedia	GCA_043359585
Kluyvera chengduensis	142359	GCA_044197065		Kluyvera intermedia	GCA_043359545
Kluyvera ascorbata	ATCC 33433	GCA_000735365		Kluyvera intermedia	GCA_029873235
Klebsiella aerogenes	KCTC 2190	GCA_019048125		Kluyvera intermedia	GCA_040893145
Klebsiella variicola	DSM 15968	GCA_018324045		Kluyvera intermedia	GCA_034424175
Klebsiella quasivariicola	KPN1705	GCA_002269255		Kluyvera intermedia	GCA_009649915
Klebsiella africana	CIP 111653	GCA_020526085		Kluyvera intermedia	GCA_009650415
Klebsiella pneumoniae	FDAARGOS_775	GCA_022869665		Kluyvera sichuanensis	SRR12761553
Klebsiella quasipneumoniae	01A030	GCA_020525925		Kluyvera sichuanensis	GCA_036759925
Raoultella terrigena	NBRC 14941	GCA_006539725		Kluyvera sichuanensis	GCA_040930405
Raoultella scottia	CCUG 77096	GCA_036562005		Kluyvera sichuanensis	SRR24127623
Raoultella lignicola	CCUG 77094	GCA_036561965		Kluyvera sichuanensis	GCA_036759945
Klebsiella electrica	DSM 102253	GCA_006711645		Kluyvera sichuanensis	GCA_047779545
Raoultella planticola	ATCC 33531	GCA_004345285		Kluyvera sichuanensis	GCA_047779305
Raoultella ornithinolytica	NBRC 105727	GCA_001598295		Kluyvera sichuanensis	GCA_047779345
Klebsiella indica	JCM 33718	GCA_005860775		Kluyvera sichuanensis	GCA_047779425
Klebsiella spallanzanii	CIP 111695	GCA_902158555		Kluyvera sichuanensis	GCA_047779525
Klebsiella huaxiensis	WCHKl090001	GCA_003261575		Kluyvera sichuanensis	GCA_047779285
Klebsiella oxytoca	NBRC 105695	GCA_900636985		Kluyvera sichuanensis	GCA_047779375
Klebsiella michiganensis	DSM 25444	GCA_002925905		Kluyvera sichuanensis	GCA_036711835
Klebsiella pasteurii	CIP 111696	GCA_902158725		Kluyvera sichuanensis	SRR13099672
Klebsiella grimontii	06D021	GCA_900200035		Kluyvera sichuanensis	GCA_014218705
Kluyvera genomospecies 1	L2	GCA_001266615		Kluyvera sichuanensis	GCA_051660065
Kluyvera genomospecies 2	KA2	GCA_003023805		Kluyvera sichuanensis	GCA_046532915
Kluyvera genomospecies 3	PO2S7	GCA_011765685		Kluyvera sichuanensis	GCA_019584505
Kluyvera genomospecies 4/6	D51-sc-1712206	ERR2221162		Kluyvera sp.	GCA_040932435
Kluyvera genomospecies 5	169	SRR13099670
